# Supplementary material for: Integrating Bio-Sensing Array with Blood Plasma Separation on a Centrifugal Platform
Source: Sensors (Basel). 2023 Feb 3;23(3):1710. doi: 10.3390/s23031710 (PMC9920851; doi:10.3390/s23031710)
Supplement: Supplementary file 1 [file sensors-23-01710-s001.zip]

Archive with 1 entries (1 files):
- sensors-2176511-supplementary.pdf
